# Supplementary material for: Child sexual abuse in India: A systematic review
Source: PLoS One. 2018 Oct 9;13(10):e0205086. doi: 10.1371/journal.pone.0205086 (PMC6177170; doi:10.1371/journal.pone.0205086)
Supplement: S1 File — (XLSX) [file pone.0205086.s002.xlsx]

## Sheet: Qualitative(11)
Sl No:	File No.	Citation	Study Design	Study Setting	EC approval obtained	Provision of psychological support if necessary documented	Study State	Total Sample size	Sampling Strategy	Assessment	Method of Data Colelction	Age group	Gender	CSV definition	Qualitative Analysis
1	2194	Sahay, Sarita. "Socio-cultural factors and young sexual offenders: A case study of Western Madhya Pradesh (India)." International Journal of Adolescence and Youth 14.2 (2008): 113-134.	Qualitative study	Community	Yes		Indore, Madhya Pradesh	131 Young Men who are Sexual Offenders Tribal Males (85) and Non-Tribal Males (46)	Purposive sampling	(1) the situations faced by the offenders which they claim that had made them offenders, (2) to put forward the arguments they gave to diffuse their responsibilities, (3) the reasons for the choice of victims (4) how their socio-cultural and family system of punishment as well as moral education compelled them to control their behaviour and (4) how they over come from the guilt feeling they suffe…	FGDs In-depth interviews Self-administered questionnaire	15 - 26	Male only	Passing comments Forcing victims to watch masturbation or to help in masturbation, touching, pressing and fondling the genitals or breasts of the victims or introducing them to pornography
2	153	Karandikar S, Gezinski LB, Meshelemiah JC. A qualitative examination of women involved in prostitution in Mumbai, India: The role of family and acquaintances. International Social Work. 2013 Jul 1;56(4):496-515.	Qualitative study	Community	Yes	Not specified	Mumbai, Maharashtra	48 Female Commercial Sex Workers	Purposive sampling	demographics (i.e. age, marital status, number of children, education, place of origin), entry into prostitution, reasons for entry into prostitution, as well as specific questions about experiences living as prostitutes in Kamathipura	Semi structured interview	20 - 60	Female only	raped, sexually harassed, or inappropriately touched as children	identifying themes, coding categories, and developing matrices to uncover relationships between themes and categories
3	268	Rashid J. An analysis of self-accounts of children-in-conflict-with-law in Kashmir concerning the impact of torture and detention on their lives. International Social Work. 2012 Sep 1;55(5):629-44.	Exploratory qualitative study	prisons and residences	Not Reported	A conducive and confidential atmosphere was ensured for interviews and due care was taken not to re-traumatize the respondents	Kashmir	43 (39 boys and 4 girls) Children in conflict with law	Purposive sampling	Experiences of child victims of torture and in human treatment in prisons	In-depth interviews and interaction Indian official poverty line (BPL & APL) Index	13 - 18	Both male & female	Not given	Interpretative Phenomenological Analysis
4	515	Basu A. Communicating health as an impossibility: Sex work, HIV/AIDS, and the dance of hope and hopelessness. Southern Communication Journal. 2010 Aug 31;75(4):413-32.	Qualitative study	Community	Not Reported	Not specified	Kolkata, WB	46 Female Commercial Sex Workers	Purposive sampling		Un structured face to face in-depth interviews participant observation field notes reflexive journal entries	Not given	Female only	Not given	Grounded theory method Theoritical Integration
5	1334	Karandikar S, Gezinski LB. Intimate partner violence and HIV risks among female sex workers of Mumbai, India. Journal of Ethnic And Cultural Diversity in Social Work. 2013 Apr 1;22(2):112-28.	Exploratory qualitative study	Community	Yes	Not specified	Mumbai, Maharashtra	10 Commercial Sex Workers	Purposive sampling	IPV & HIV risks	In depth interview	20 - 33	Female only	Not given	Thematic analysis of in-depth interview
6	1944	Magar V. Rescue and rehabilitation: a critical analysis of sex workers’ antitrafficking response in India. Signs: Journal of Women in Culture and Society. 2012 Mar 1;37(3):619-44.	Qualitative study	Community	Not Reported	Not specified	Andhra Pradesh & West Bengal	41 Trafficked Girls for Sex Work (Rescued)	Snowball sampling	Sex trafficking	FGDs Open-ended interviews	12 - 18	Female only	Not given	Matrix based approach
7	3146	Mimiaga MJ, Closson EF, Thomas B, Mayer KH, Betancourt T, Menon S, Safren SA. Garnering an in-depth understanding of men who have sex with men in Chennai, India: a qualitative analysis of sexual minority status and psychological distress. Archives of sexual behavior. 2015 Oct 1;44(7):2077-86.	Qualitative study	NGO	Yes	Not specified	Chennai, Tamil Nadu	55 Men who have Sex with Men	Purposive sampling	demographic influences on sexual risk taking issues relevant to sexual risk taking among MSM perception of effectiveness of existing HIV prevention interventions	Semi - structured interview Key Informant Interviews & Focus Group Discussions	>18	Male only	Not given	Qualitative descriptive analysis
8	3187	Gupta J, Raj A, Decker MR, Reed E, Silverman JG. HIV vulnerabilities of sex-trafficked Indian women and girls. International Journal of Gynecology & Obstetrics. 2009 Oct 31;107(1):30-4.	retrospective qualitative analysis	NGO	Yes	Did not involve direct contact with human subjects	Karnataka	61 Trafficked Girls for Sex Work (survivors)	Purposive sampling	Demographics Trafficking history Expereince of forced prostitution	Case records narratives	14 - 30	Female only	Not given	Thematic analysis of qualitative case record narratives
9	3439	Sahoo KC, Hulland KR, Caruso BA, Swain R, Freeman MC, Panigrahi P, Dreibelbis R. Sanitation-related psychosocial stress: a grounded theory study of women across the life-course in Odisha, India. Social Science & Medicine. 2015 Aug 31;139:80-9.	Qualitative study	Community	Yes	Not specified	Odisha	56 females	Purposive sampling	Basic demographic and household characteristics Sanitation practices and locations Psychological, social and health Impacts os sanitation routines Challenges associated with sanitation	In-depth interviews	16 - 24	Female only	Not given	coding, group discussions, summary memos, and analytic memos
10	3442	Chakrapani V, Newman PA, Shunmugam M. Secondary HIV prevention among Kothi‐identified MSM in Chennai, India. Culture, health & sexuality. 2008 May 1;10(4):313-27.	Qualitative study	Community (through community agencies)	Yes	Not specified	Chennai, Tamil Nadu	10 Male commercial sex workers (Men who have sex	with Men) Purposive and snowball sampling	Experiences with HIV diagnosis & post-test counselling Sexual behaviours Relationships Healthcare experiences Interactions with larger community	In-depth interviews	21 - 52	Male only	Not given	Narrative thematic analysis (grounded theory)
11		Sinha S. Reasons for women’s entry into sex work: A case study of Kolkata, India. Sexuality & Culture. 2015 Mar 1;19(1):216-35.	Qualitative study	Community	Yes	Not specified	Kolkata, WB	49 Female Commercial Sex Workers	Purposive sampling	Demographic questions Organization of sex work Family background; risk and safety issues faced during work; HIV risk perceptions; and reasons for entry into sex work

## Sheet: Mixed Method(5)
Sl No:	File No.	Citation	Study Design	Study Setting	EC approval obtained	Provision of psychological support if necessary documented	Study State	Sample size	Sampling Strategy	Assessment	Tools	CSV Assessment tool	CSV definition	Type of SA	Time frame of CSA measured	Prevalence of CSA estimates
1	3344	Devine, Alexandra, et al. "Pathways to sex-work in Nagaland, India: implications for HIV prevention and community mobilisation" AIDS care 22.2 (2010): 228-237.	Mixed method study	Community (NGO out-reach workers)	Yes	Not specified	Nagaland Assam	220 Female Commercial Sex Workers	Purposive sampling	context and circumstances of women’s lives preceding and at the time of their initial engagement in sex-work reasons for engaging in sex-work	Survey questionnaire - 220 Semi-structured indepth interviews - 30	Not stated	Coerced - Being forced, tricked or coerced into sex-work	Prostitution	Childhood	29.6%-44.4%
2	546	Sahay S. Compelled subjugation and forced silence: sexually abused girls and their family members: a case study of western Madhya Pradesh (India). International journal of adolescence and youth. 2010 Jan 1;15(4):343-64.	Mixed method study	Community	Not Reported	Not specified	Indore, Madhya Pradesh	350 women (tribal and non tribal)	Purposive sampling		In-depth interviews Survey using self-administered questionnaire Focus group discussion		Showing/Comments Touching Forced to touch Attempt to rape		Childhood	41.2% Tribal; 46.6% - Non- tribal
3	1449	Sahay S. Making of victim a patient: Sexually abused children and the consequences of unprofessional help. Psychological Studies. 2013 Jun 1;58(2):153-63.	Mixed method study	School & college	Yes	Not specified	Ranchi, Jharkhand	130 (110 girls and 20 boys)	Stratified Random sampling	problems of living with abuse, their coping strategies, as well as the change in behaviour patterns of the victims understanding the scars of abuse and the post-traumatic stress clearly as well as they were abused when they were child	Self-administered schedule Focus group discussions	Not stated	minor acts such as passing sexual comments as well as more serious offences such as forcing the victims to watch the act of masturbation or to assist in masturbation, touching, pressing and fondling of the genitals or breasts of the victims and introducing them to pornography	Sexual abuse	Childhood	6.3-38% (8% girls; 10-55% boys)
4	1501	Deb S. Mental disposition of commercial sex workers (CSWs) with HIV/AIDS. Journal of the Indian Academy of Applied Psychology. 2008;34:90-100.	Mixed method study	Clinical	Yes	Not specified	Kolkata, WB	26 Female Commercial Sex Workers	Incidental sampling	mental disposition of the CSWs with HIV/AIDS; motivating factors for blood testing; nature of care and support services received by them after identification of the disease, and suggest viable and comprehensive rehabilitative measures	Semi-structured Questionnaire Hopelessness Scale - a standardized psychological test In-depth Interview Case study	Not stated			Childhood	Not given
5		Tomori et al.	Mixed method study	Community	Yes	Not specified		11,788 Men who have sex with Men	Respondent driven sampling		In-depth Interview and Focus Group Discussion	>=18 years			Childhood	0.224

## Sheet: Coding(Qual+MM)-16
	References		Codes	Themes	Core Themes	Quotations	Notes	Study Summary
1	Sahay, Sarita. "Socio-cultural factors and young sexual offenders: A case study of Western Madhya Pradesh (India)." International Journal of Adolescence and Youth 14.2 (2008): 113-134.	1	Exposure to sexual life of parents,	Pathological Family Environment for perpetration of CSA	Determinants of CSA	I was sixteen years old and was preparing for a school examination. One day my lady tutor was helping me in solving mathematical problems. We were sitting facing each others. In another room my parents were busy in sexual foreplay. Dim light was there in the room. My shameless father who knew I was watching them had no concern about my feelings. He was smiling seeing me. My tur;s back was to the …	Age <18 years of age
		2	Precocious exposure to sexual imagery			We were living in one bed room apartment. We all, parents brothers and sisters used to sleep in one room. Very often my father used to say to my mother, 'Aaj maine sonch rakha hai' (today I have planned). I do not know about the feelings of my brother and sisters but I used to start dreaming about the situation I was going to face in night. I had to pretend sleeping while my parents had sex. I ne…	Age not specified
		3	Increased expectations from a child			I was not as fair as my younger brother was but I was a better student than him. My father loved my younger brother more than me. He always used to pass comments on me saying like this, 'Do not wear this dress its colour does not suit you. Give it to your younger brother. He will look more handsome in this dress. Anyway what ever you wear that will not change your look so do not waste money on ex…	Age not specified
		4	Comparing children with one another
		5	Unhealthy parental relationships
		6	Child maltreatment and neglect
		7	Parental indifference on sex education			when I went to my mother to ask any question or any other doubt she sent me to my father and when I asked my fatehr he started scholding me'.	Age not specified
		8	Precocious exposure to sexual acts	CSA as risk factor for perpetrating CSA		I was only seven years old. Very often one boy elder than me, used to come to me and said that his penis was hard while mine was not. In the beginning I did not understand any thing. That boy taught me how to make my penis hard. It was a great fun for me. Gradually I started taking interest in this play. First we boys started playing this game with each other and later on I started thinking about…	Age <18 years of age
		9	Exposure to pornography			‘I was eight years old. An old lady, very closed to our family used to come to my home to give oil message to my grandmother and to me too. Sometimes instead of that lady her young daughter used to come for this purpose. While giving oil message to me she used to play with my body parts. I also enjoyed her doing so with me. Thus my sex episode started very early. It was not my fault. Do you think…	Age <18 years of age
		10	Fear of sharing their sexual experiences with elders
		11
		12	unemployment, presence of unmarried sisters, economic hardships	Social and economic stressors		I was in job from four years. My younger sister was in school. My father was not allowing me to get married. He was forcing me to save money for my sister's marriage and also for his old age. After the death of my mother my father had left his job and was sitting idle at home. At that time he was only forty two years old. I had given sufficient money to my father and was ready to give more in fut…	Age not specified
		13	Failure in love and frustation	Poor coping mechansims
		14	Alcohol abuse
		15	Beliefs about sex with young girls as cure for sexual problems	Soceital Norms in patriarchal soceity
		16	Gender and income differntials leading to power differences			"We were living with our grandparents. My uncle (Father's elder brother) was also living with us with his wife, daughter and a son. My father was in a good job and earning good amounts but my uncle was in an ordinary job and was not able to take care of his family with his own earnings. One day one of my friends gave me a sex manual. Reading that book some thing happened to me and in that state o…	Age not specified
		17	protecting abused Girls-restricting movement
		18	Perpetrator type- old boy , young women, father's friend		Perpetrators either known or in position of power
		19	Feeling of guilt	Poor mental health of perpetrators	Outcomes of CSA	My friend's daughter was a lovely child. One day I abused her and told her not to tell about that to any body otherwise I would sacrifice her in front of the village deity. The child was scared and she did not tell about this incident to any body. She was the student of class seven and had taken her annual examination. Next day her result was declared and she secured first position in her class. …	Age <18 years of age(mention the word child)
		20	unable to control sexual impulses
		21	Fear of punishment
		22	Tribal people-took action againt offender
		23	Non-Tribal people often hid the incidence
2	Karandikar S, Gezinski LB, Meshelemiah JC. A qualitative examination of women involved in prostitution in Mumbai, India: The role of family and acquaintances. International Social Work. 2013 Jul 1;56(4):496-515.	24	Inappropriately touched as a young girl growing up	CSA risk factor for sex work; Social and economic stressors as risk factors for sex work		Many men had tried to touch me when I was growing up . . . I choose to get into the profession and thought to myself that rather than getting raped on the roads I would at least get some money out of the same work.(Mona considered tafficked)	Age <18 years of age
		25	Raped as a child		Determinants of CSA-	Gauri (who was trafficked) stated that one of her ‘neighbors raped’ her as a child, but her ‘sister would not believe’ her. Having lost both of her parents as an infant, she had nowhere to go except to the streets. It was then that she met a couple who told her they would help her find a job. They subsequently sold her in the ‘17th lane of Kamathipura for 5000 rupees’. It is clear that many women…	Age <18 years of age
		26	Death of one or more parent or husband			I entered prostitution seven years ago on my own will after my husband's death.	Age <18 years of age
		27	Economic deprevationas a risk factor			As I had no income and nothing to eat, I used to beg for money and food on the traffic signals. The brothel owner promised to give me food, clothes and a place to stay and told me that I would have to have sex with men in return and earn money.(Mona who was not trafficked)	Age not mentioned
		28	Abusive marriage as a risk factor			My husband beat me up regularly and made me do all the house work. His other wife did not do anything in the house. I stayed with him for two years and later ran away from the village with another friend (girl).Sameera(who was not trafficked)	Age not mentioned
		29	Lured by a known person		Perpetrators known to victims	10 days after my marriage my husband had divorced me. I was misled by a person from my village who said that I can earn quite a lot in Mumbai by working as a household help. I believed her and she brought me here and sold me in a bungalow in 12th lane. There I was forced to do sex work and never got any money.(Monika who was trafficked)	Age not mentioned
		30	Lured by afamily person			After my mother left me with the aunty without telling me I asked the aunty about her. She told me that my mother has gone to the bazaar to buy some stuff. She misled me for a few days and I stayed with the aunty in her room with the brothel owner.(Pushpa who was trafficked)	Age <18 years of age
		31				I was married when I was 15 years old……One year after my marriage my husband left me. There was nothing to do in the village and we were very poor.	Age <18 years of age
			Shame/guilt/humiliation		Outcomes of CSA
3	Rashid J. An analysis of self-accounts of children-in-conflict-with-law in Kashmir concerning the impact of torture and detention on their lives. International Social Work. 2012 Sep 1;55(5):629-44.	33	electric shock given to private parts of child prisoners	CSA as form of State sponsored torture	Determinants of CSA	CASE 1: I was arrested in April 2005 by the Special Task Force [STF: Police] and detained for 14 days in the camp. I was continuously tortured for seven days . . . my private parts were given electric shocks . . ., limbs were forcefully stretched. I was kept naked throughout . . . during nights they would blindfold my eyes and take me in night raids and operations, and give an impression that the…	Age <18 years of age	This article studies the lived experiences of Kashmiri children and analyses their self-accounts through an interpretative phenomenological frame. This qualitative investigation explores the meanings and interpretations that the CCL attach to their experiences of torture and incarceration
		34	stripped naked and beaten			CASE 2: I was ordered to take off all the clothes. The situation was such that you are caught in helplessness. You know you can’t escape; you can’t hide; you have to give-in! I was beaten . . . my front-tooth was broken. They stretched my legs . . . interrogated and tortured me continuously for 5–6 hours during the night. My body was writhing in pain . . . I was in shock . . . many a times I woul…	Age <18 years of age
		35				Case 3: A wave of shock runs my spine whenever I think of it. When I get reminded of that torture and those frightening nights, I find myself shattered . . . my hunger dies, my sleep disappears; even if I fall sleep nightmares haunt me! I was associated with insurgents . . . it was an adventure . . . I had never thought I would be arrested. I had not imagined that my family could face such an ord…	Age <18 years of age
		36				I was frightened . . . it was like a nightmare! As their vehicle stopped, I was dragged out of it and taken to a dark room . . . I was brutally tortured for hours together by iron-rods, rollers and hung to ceiling . . . until I fell unconscious. Intense electric shocks were given to my private parts. A copper-wire with an intermitted current was inserted into my private organ. I don’t know what h…	Age <18 years of age	Someone else narrates this incidence
		37	Young girls detained and tortured			My sister was mentally agonized to the extent that she thereafter refused to live at home and ultimately migrated to her maternal home and also changed her school from which she dropped out soon after. For months she was haunted by fears of detention and torture.
			electric shock resulting in pain in abdomen and kidneys, trauma and fear	Poor Physical and mental health outcomes	Outcomes of CSA
			Perpetrator type- Police Officers		Perpetrator either known or in position of power
4	Basu A. Communicating health as an impossibility: Sex work, HIV/AIDS, and the dance of hope and hopelessness. Southern Communication Journal. 2010 Aug 31;75(4):413-32.	38	Deprevation as a risk	CSA risk factor for sex work	Determinants of CSA	Every day, we either had lunch or dinner, never two meals. We had to beg and borrow clothes from neighbors. I decided to leave with a friend. She was a sex worker and said I could earn and be happy in the profession. I came to Kalighat through her.( Sanji 16 years old)	Age <18 years of age
5	Karandikar S, Gezinski LB. Intimate partner violence and HIV risks among female sex workers of Mumbai, India. Journal of Ethnic And Cultural Diversity in Social Work. 2013 Apr 1;22(2):112-28.	39	Coerced and sexually abused			We ﬁght because I don’t let him have sex with me frequently.... He beats me on the stomach and the chest and is very demanding if I don’t give him what he wants ...he hurts me ’til I start bleeding. He forces me to have anal sex and I cannot bear the pain.	Age not mentioned. The age of entry into sex work for all women was <18 years of age
		40	Inability to negotiate safe sex
		41	Negative perception of men
		42	admis as intimate partners and clients		Perpetrators known to victims
		43	Lacking autonomy and power		Outcomes of CSA
		44	Substance Abuse among victims
		45	Risk to HIV/STI infection
6	Magar V. Rescue and rehabilitation: a critical analysis of sex workers’ antitrafficking response in India. Signs: Journal of Women in Culture and Society. 2012 Mar 1;37(3):619-44.	35	Coerced into sex at young age	Determinants of CSA: CSA as risk factor for sex work	Determinants of CSA	My name is Laxmi Devi. I have been a sex worker in Andhra Pradesh for over ten years, a CBO member for two years, and an advocacy team member for one year. Two months ago, I rescued Sashwati, a fourteen-year-old daughter of a sex worker, after her mother came to me searching for her missing daughter.We asked Sashwati’s friends where she might be, and they told us that a brothel madam had befriend…
			Broker at source: family member, husband, family member		Perpetrator known the victims
			Risk to HIV/STI infection		Outcomes of CSA
7	Mimiaga MJ, Closson EF, Thomas B, Mayer KH, Betancourt T, Menon S, Safren SA. Garnering an in-depth understanding of men who have sex with men in Chennai, India: a qualitative analysis of sexual minority status and psychological distress. Archives of sexual behavior. 2015 Oct 1;44(7):2077-86.	36	Unwanted sexual experiences as a child among Kothis	Non conforming gender identity increases risk of CSA	Determinants of CSA	Kothis start sexual experiences from the age of 12 because of their friends and neighbors.A kothi seems to be orgnized as “different” from a small age. I still remember a man coming and touching me all over against my will when I was 9 years old.—KI1	Age <18 years	The present study therefore sought to elucidate the social and personal factors that shape the psychological and behavioral profile of MSM in Chennai, the capital city of Tamil Nadu State in southern India. Qualitative interviews revealed social and individual-level sources of stress and negative life experiences for MSM in Chennai. The results of these qualitative data are presented in termsof t…
		37	Precocious exposure to sexual acts and behaviors			I was abused sexually when I was very young on different occasions by different men and boys. At ﬁrst I used to scared but now I have become addicted to sex, I feel bad and ashamed.I blame it on all those who sexually abused me. I feel angry that I am so sexual now. I cannot seem to help it.—FG3.5	studytherefore sought toelucidate the social and personal factors
		38	adult male teachers, peers, coaches, employers, neighbours, uncles and cousins, older students - Perpetrator type	Perpetrators of CSA known to Kothis	Perpetrators either known or in position of power	When I was 16 years old I was workingin Chennai andI went ona tour with some relatives. I shared aroomwith a male relativewhoinitiatedmeinto homosexual sex and Iwas very aroused and had sex with him.Hewas a panthi and I continued to see him when he was alone since his wife had gone to her mother’s house for her delivery.—FG5.1	that shape the psychological and behavioral profile of MSM in
		39	sexual encounter with adult males as a child	Perpetrators of CSA known to Kothis		Iwasabused sexuallywhenIwasveryyoungondifferent occasionsbydifferentmenandboys.Atfirst I used to be scared butnowIhavebecomeaddicted to sex, I feel badand ashamed. Iblameitonall thosewhosexually abused me. I feel angry that I am so sexual now. I cannot seem to help it.—FG3.5	Chennai, the capital city of Tamil Nadu State in southern India
		40	Perpetrator- type	Perpetrators of CSA known to Kothis		When I was in VIII standard [grade],myswimming coach made a pass at me, I felt very uncomfortable and he used to harassmea lot, tried to touchmeand kept callingmehomeand tried to get close to me, I avoided him as I felt uncomfortable. I told my friends about it.—FG4.7
		41	bullied by seniors in school- Perpetrator type	Perpetrators of CSA known to Kothis
		42	Feeling ashamed and guilty	Poor mental health outcomes for victims	Outcomes of CSA	One kothi who studied with me had a brother who caught him in the sex act witha boy. Later on, the brother forced the kothi to have sex with him. He threatened the kothi, saying that he will tell [their] parents if he doesn’t have sex with him.—FG1.5
		43	drop out of school	Psychological Distress and HIV/STI Risk		In school we were also sexually harassed by the rowdies in that area. Seniors would take us to the terrace or outside and sexually harass us just because of our effeminate ways, and they would force us to have sex even if we didn’t want to. I had to drop out as I could not bare it. I couldn’t tell this at home also.—FG1.5
8	Gupta J, Raj A, Decker MR, Reed E, Silverman JG. HIV vulnerabilities of sex-trafficked Indian women and girls. International Journal of Gynecology & Obstetrics. 2009 Oct 31;107(1):30-4.	44	Minors trafficked into sex work	Lacking autonomy and power	Outcomes of CSA		The purpose of the present study was to explore the existence and operation of mechanisms by which risk for HIV infection is heightened among sex-trafficked women and girls in India.It is a retrospective qual analysis of girls and women who were trafficked and out of 61 participants 26 participants were <18 years of age.
		45	women and girls sold to agents		Determinants of CSA
		46	control over trafficked girls
		47	repeatedly trafficked women and girls are raped
		48	chronic experience of violence
		49	inability to refuse sex
		50	inability to neogotiate condom use
		51	Substance Abuse	Poor mental health outcomes for victims	Outcomes of CSA
		52	inability to access health care- STI infection	Poor physical health outcomes for victims
			Relationship with the trafficker- known and strangers		Perpetrators either known or in position of power
9	Sahoo KC, Hulland KR, Caruso BA, Swain R, Freeman MC, Panigrahi P, Dreibelbis R. Sanitation-related psychosocial stress: a grounded theory study of women across the life-course in Odisha, India. Social Science & Medicine. 2015 Aug 31;139:80-9.	53	peeping by others during open defecation	Poor sanitation leading to increased risk of CSA	Determinants of CSA	“When people from the road side peep at us during defecation, at that time a quarreloccur. Approximatelyeveryday, quarrelling and ﬁghting occurs at that tube-well during water collection.” (Adolescent- urban slum)	Age not mentioned
		54	Needing privacy				Age not mentioned
		55	men exposing themselves to women(flashing)	Soceital Norms in patriarchal soceity		(The men) are peeping at us during defecation; how can we defecate at that time? They will sit there; it is very difﬁcult to defecate there … Sometimes when we have gone to the ﬁeld; somebody is showing his bare body by opening his clothes. We feel very bad … so bad, we go to other place and defecate there. After goingtothatplacetherealsomaybesomeotherpeople,sowehave to leave the place immediatel…	Age not mentioned
		56	Incresed Gender based violence
		57	sexual assault/rape			“So many incidents have happened in this slum. Here a small girl went to the jungle fordefecation, when she has gone she has called hermother;hermothertoldthatsheiscookingsoIcan'tgo,yougo alone. Thenone boycalledheranddidasexualact withher.Dueto that incident there was ﬁghting in the slum.” (Established adult, urban slum)	Small girl(Age not mentioned)
		58	vulnerability to attack
		59	Stranger(boy assaulted the young girl)		Perpetratior either known or in position of power	“If a girl gets a bad name, it stays with her forever … It will affect the future of a girl … It becomes a great source of worry to her parents also because no good marriage proposals will come in future. And people in the society will tell a number of bad things about the girl child. That creates more unhappiness in girl's mind.” (Established adult, indigenous site)	Age not mentioned
		60	stigma related to sexual assault/rape		Outcomes of CSA
10	Chakrapani V, Newman PA, Shunmugam M. Secondary HIV prevention among Kothi‐identified MSM in Chennai, India. Culture, health & sexuality. 2008 May 1;10(4):313-27.	61	raped/sexual assault as a Kothi	Non conforming gender identity at increased risk of CSA;	Determinants of CSA	I was 17 years then. I was lying in the Marina beach late night. No one was around. A policeman came and asked why I was lying there. By some way he might have identified me as a kothi. Though I objected, he forcefully had sex in the back [anal sex]. That was my first experience [of anal sex]; it was painful. (participant 1, 21 years old, private sector employee/occasional sex work)	*There were other themes mentioned in the article, however, data was extarcted basis on those MSMs who experienced CSA	This study explored experiences and contexts of HIV risk and prevention among HIV-positive kothiidentified men in Chennai, India
		62	victimization by police	Perpetration Type	Perpetrators either known or in position of power
		63		HIV/STI Risk	Outcomes of CSA
11	Tomori et al. The prevalence and impact of childhood sexual abuse on HIV-risk behaviors among men who have sex with men (MSM) in India	64	Precocious exposure to sexual acts and behaviors	Non conforming gender identity increases risk of CSA	Determinants of CSA	I used to play with the girls, talk to them and was behaving like girls. When I met someone I used to behave like a girl and I used to share my feeling with the girls and I felt like a girl from inside. One day the principal called me on pretext of giving tuition and had sex with me when he was drunk [age 14–15]. (Andhra Pradesh, Hyderabad, kothi)
		65	childhood sexual exp reported by kothis, DDs and panthis			I used to go to the pipe to take water and also for bath. There men used to come when they see me behaving like a girl they started giving me a chocolate and satisfy their urge for sex. I did not realize what was happening. Some used to give me 1 rupee. As I grew up and when I was in 7th standard [age 12 or 13], children used to fall on me and have sex with me. (Karnataka, Mangalore, kothi)	Childhood
		66	power and age differences leading to abuse	Soceital Norms in patriarchal soceity
		69	early sexual encounters	Non conforming gender identity increases risk of CSA	Determinants of CSA	I wa sin the 6th or 7th stabdard[11-12 years old] at that time when all the other children went home he [the teacher] caught me and had [sex with me]. (Andhra Pradesh, Vijayawada, Kothi)	Age <18 years of age
		70	vulnerable to be targeted by men	Soceital Norms in patriarchal soceity		When I used to go to school [age 10–12] the other boys used to take me and got me involved in homosexual activities. (Tamil Nadu, Madurai, kothi)
		71	same sex experience in childhood	Traumatic Sexual Experiences as a child		I was in my 8th standard [age 13–14] then, one of my elder brother’s friend used to stay with us, one night, thinking that I was sleeping he did sex (between the thighs) with me as if I am a girl, this happened a couple of time while I pretended to sleep, after that I too started actively participating in it. (Andhra Pradesh, Visakhapatnam, kothi)	Age <18 years of age
		72	unwanted initial sexual encounter in childhood with same sex			I used to look like a small child they took me to a man who looked like and uncle who liked me. He gave me something to drink and raped me. I was spoilt and now transformed in to an MSM. (Andhra Pradesh, Hyderabad, kothi)	Age not specified
		73	fear of discussing with parents/family members	Lack of disclosure of CSA		I was scared of my brother. My mother used to work in school and then she used to go to take tuitions and back home late. My brother was at home and I was scared of him and I used to do whatever he said, but when will I tell [what happened to me]. (Tamil Nadu, Chennai, kothi)	Age not specified
		74		Pathological Family Environment		I didn’t tell what happened to me. I am HIV positive also. Such situations if my family knows they will be worried. When they scold me [for having HIV], I will get angry and I want to say, you should have taken care when I was young and that fellow has spoiled my life and I feel very worried and I am alone and I get angry on my uncle. (Andhra Pradesh, Hyderabad, DD)	Age not specified
		75	CSA gateway to sex work
		76	HIV infection/high risk	Poor physical health outcomes for victims	Outcomes of CSA
		77	corrupting or being spoilt	Poor mental health outcomes for victims		I used to look like a small child they took me to man who looked like and uncle who liked me. He gave me something to drink and raped me. I was spoilt and now transformed in to an MSM. (Andhra Pradesh, Hyderabad, kothi)
		78	confusion and sufferring
		79	stigmatization by others, self blame				Age <18 years of age
		80	negative perception of their sexual identity
		81	Perpetrator type- uncle, teacher, older boys in schools and men, brother, elder brother's friemd		Perpetrators either known or in position of power	I have seen 8–10 years old children engaged in MSM work in hotspot area who takes money for sucking. He gets 100–150 daily; per contact people give Rs. 20-Rs. 40 (Delhi, Delhi, kothi)	Age <18 years of age
		82				When I was 3 years old, my uncle did molestation but I didn’t know that was sex and I didn’t know what he was doing. (Andhra Pradesh, Hyderabad, DD)	Age <18 years
		83
12	Devine, Alexandra, et al. "Pathways to sex-work in Nagaland, India: implications for HIV prevention and community mobilisation" AIDS care 22.2 (2010): 228-237.	84	women entered sex work at a very young- 14 years	CSA as risk factor for sex work	Determinants of CSA		Age not specified
		85	loss of husband- no income	Social and economic stressors as risk factors for sex work			Age not specified
		86	obtain money for drugs or alcohol				Age not specified
		87	sex without condom	Poor physical health outcomes for victims	Outcomes of CSA		Age not specified
		88	viulnerable to HIV infection				Age not specified
		89	most disadvanted group	Lacking autonomy and power			a
		90	experienced sex before age 14 years			When I was about nine years old there was a lady who came to our village and told me all the good things that would happen if I went with her and stayed at their house. She told me that you are struggling here but if you come with me you will be able to eat all the good things that you want, wear good clothes and go to school. Since I was only nine year sold then, I wanted to go to school. After …	Age <18 years of age	This article explores the responses to and the handlings of the cases of sexual abuse of girls by their family members. An attempt has also been made to analyse the impact of the unusual behaviour of the parents on the emotional well being of the victims and the coping strategies on which they depend for coming out from this situation.To minimize the length of the article only the cases of those …
		91	Knowing the perpetrator	Perpetrators known to victims	Perpetrator known the victims
		92	false marriage and promises of employment
13	Sahay S. Compelled subjugation and forced silence: sexually abused girls and their family members: a case study of western Madhya Pradesh (India). International journal of adolescence and youth. 2010 Jan 1;15(4):343-64.	93	incest high in non-tribal society		Perpetrators either known or in position of power	One day my elder brother, Raj, abused me and I reported the matter to my mother. My father was also there. Both of them instead of punishing my brother said me to not to disclose the matter with any other member of the family. They told my brother that one should not do wrong with his own sister and my brother promised that he would not repeat his action. I was not satisfied with the outcome. I k…
		94	availability of girls to the abusers	Perpetrator known to the victim
		95	girls known to the victim
		96	belief that in the case of incest-punishment would not be severe	Soceital Norms in patriarchal soceity
		97	abusers take advantage of the situation
		98	reduce incest cases-protecting girls and taking action against boys
		99	psychological impact of abuse	Poor mental health outcomes for victims	Outcomes of CSA
		100	mothers not supportive- disbelief, blame victim, deny	Family Norms in patriarchal soceity	Determinants of CSA	One thirteen year old victim, Meena said that when she was only eight year old her eighteen-year-old brother had abused her and her mother said her not to disclose the matter to others, otherwise her brother would commit suicide, police would come and entire family members would have to spend whole life in jail. She said to Meena that she was wise and responsible and would not like to send every …	Age <18 years
		101	teacher raped the girl			Another participant named Neeta said that when her teacher tried to rape her she managed to escape and reported the matter to her father. Her father instead of taking action against the teacher went to his room and slept. He even did not allow her to report the matter to any other elders of the family or to police or to women organization, so that they could have taken action against her teacher.…	Age <18 years
		102	father took no action			I still struggle to come out of the trauma of being repeatedly sexually abused by my father's cousin, when I was only five and half years old. In the beginning, I thought he was playing with me. However, I did not enjoy the game, as it was tortures. Whenever I tried to tell my mother about this dirty game, she ignored me and was not ready to hear any thing. This abusive game stopped when I moved …
		103	not reporting to police-publize the issue
		104	damage daughters image
		105	incest victims suffer more than abused by others
		106	feeling of betrayal
		107	sense of helplessness	Poor mental health outcomes for victims	Outcomes of CSA
		108	unsupportive attitudes of family members	Family Norms in patriarchal soceity	Determinants of CSA	Thirteen years old Cuddy said than when her maternal uncle abused her, she wanted protection and love from her mother but her mother did not care about it. Instead, her mother told her not to disclose the matter to any one even to her father. When Cuddy said to her mother that she was going to tell about the abuse to her grandmother because she was not helping her, her mother started shouting at …	Age <18 years
		109	no action taken against the abuser
		110	fear among parents that they wil destroy family relationships
		111	personality disorders- shy, aggressive, depression, sense of helplessness, self blame,	Poor mental health outcomes for victims	Outcomes of CSA	Sheela who was 23 year old had faced the trauma sexual abuse when she was a child had not received any support to come out from that. Now, she had developed and irritating personality and nobody liked her, not even her siblings. She was poor in studies and indecisive. Family members thought she had a feeble mind and was mad. Her inability to interact with people was underdeveloped. May be therapi…	Age <18 years
		112	praying to the deity	Poor Coping strategies (Poor mental health)
		113	talking to the doll about her sufferrings
		114	ignoring good, trying to harm others
		115	writing poems and stories
		116	dreaming that they will come out of this pain
14	Sahay S. Making of victim a patient: Sexually abused children and the consequences of unprofessional help. Psychological Studies. 2013 Jun 1;58(2):153-63.	117	unsupportive and unpractical attitudes of family members-father and mother	Family Norms in patriarchal soceity	Determinants of CSA	“When I was 8 years old my 14 years old brother abused me and when I reported it to my mother she ignored my words. I faced repeated abuse but my mother did not take any action to protect me from my brother nor did she say any thing to him. Instead she forced me to forgive him every time and maintain a normal relation with him as if nothing had happened. I did not want to talk with my brother and…	Age <18 years
		118	Lack of emotional support from parents			“When I was only 7 years old my uncle abused me. In the beginning I thought my uncle was playing with me but I did not like the game. When I informed my father about this dirty game he slapped me telling how could a man abuse a male child? I was not a girl. My uncle was a married man and he was the father of five hildren. My father also believed that a married man could not abuse any one. My uncl…	Age <18 years
		119	brother abused repeatidly		Perpetrators	“When my uncle abused me I went to my mother fo help. My mother sent me to my father. When I narrated him the incident he told me that he was busy and had no time for such type of nonsense talk. After facing repeated abuse I lost my interest in every thing. I was a good student and a good tennis player as well. I failed in school examination and stopped playing tennis. My father gave me substanti…	Age <18 years
		120	Perpetrator type-uncle, incest, brother, relative			“I faced abuse when I was only 7 years old. It was the case of incest and my father after telling a few hard words to the abuser left him free. After that I faced repeated abuse by the same abuser and my parents always said to me that the abuser was a psychic case and I was a wise girl who should ignore it. For my parents being wise meant to face the abuse silently. They forced me to forget every…	Age <18 years
		121	poor academic performace of the child		Outcomes of CSA
		122	Depression and post -traumatic syndrome disorder
		123	eating disorder,post traumatic syndrome disorder	Poor mental health outcomes for victims
		124	keeping small idol to worship	Poor Coping strategies (Poor mental health)		One 8 years old girl mentioned that she had kept one small idol of the lord Hanumana (the Entellus God) in her school bag. Everyday before going to bed she, taking the idol in her hand, used to request to the lord Hanumana (the Entellus God) to protect her from the abuser.	Age <18 years
		125	spend more time in school libraries to avoid the abuser
		126	tell sorrows to dead grandparents
15	Deb S. Mental disposition of commercial sex workers (CSWs) with HIV/AIDS. Journal of the Indian Academy of Applied Psychology. 2008;34:90-100.	127	Poverty	Social and economic stressors as risk factors for sex work	Determinants of CSA	Case 1: Kabita, 16 years, illiterate, born and brought in rural Bengal was working as a child prostitute for two years. Her father was a psychiatric patient and that is why mother used to run the family of five members working as a domestic assistant. Poor financial condition compelled Kabita to earn money otherwise. One day she came in interaction of a person who offered her a job in Kolkata cit…	Age <18 years
		128
		129	HIV infection/high risk	Poor physical and mental health outcomes for victims	Outcomes of CSA
		130	Nervous and depressed
			clients(starngers), relative(elderly person		Perpetrators either known or in position of power	Case 2: “Anamika, aged 15, came from a poor joint family. She did not get any education and had to work as a domestic assistant to support her family. Unable to tolerate such financial crisis she went to Mumbai with a group of two other girls of her village in search of a better job as guided by an elderly person. Later she realized that she was a victim of false promise. In Mumbai she was engage…	Age <18 years
16	Sinha S. Reasons for women’s entry into sex work: A case study of Kolkata, India. Sexuality & Culture. 2015 Mar 1;19(1):216-35.	131	childhood experiences of neglect and abuse and suffering	CSA as risk factor for sex work	Determinants of CSA
		132	negative impact on psychological health and well-being	Poor mental health outcomes for victims	Outcomes of CSA
			Married at the age of 15-16 by mother		Perpetrator known the victims

## Sheet: Thematic Synthesis 
S.No	Citation	Total Sample size	Descriptive Themes	Analytical Themes	Socio-Ecological Factors
1	Sahay, Sarita. "Socio-cultural factors and young sexual offenders: A case study of Western Madhya Pradesh (India)." International Journal of Adolescence and Youth 14.2 (2008): 113-134.	131 Young Men who are Sexual Offenders Tribal Males (85) and Non-Tribal Males (46)	Pathological Family Environment for perpetration of CSA;	Perpetrator of CSA	Family Factor
			CSA as a risk factor for perpetrating CSA	Perpetrator of CSA	Family Factor
			Social and Economic Stressors as risk factors for perpetration of CSA	Determinants of CSA	Individual Factor
			Soceital Norms in patriarchal soceity	Determinants of CSA	Societal and Community factors
			Poor coping mechanisms	Health outcomes of CSA	Interpersonal and Behavioral Outcomes
			Poor mental health of perpetrators	Health outcomes of CSA	Mental Health
2	Karandikar S, Gezinski LB, Meshelemiah JC. A qualitative examination of women involved in prostitution in Mumbai, India: The role of family and acquaintances. International Social Work. 2013 Jul 1;56(4):496-515.	48 Female Commercial Sex Workers	CSA risk factor for sex work	Determinants of CSA	Individual Factor
			Social and Economic Stressors as risk factors for sex work	Determinants of CSA	Individual Factor
			Perpetrator known to the victim	Perpetrator of CSA	Individual Factor
3	Rashid J. An analysis of self-accounts of children-in-conflict-with-law in Kashmir concerning the impact of torture and detention on their lives. International Social Work. 2012 Sep 1;55(5):629-44.	43 (39 boys and 4 girls) Children in conflict with law	CSA as form of State sponsored torture	Determinants of CSA	Societal and Community factors
4	Basu A. Communicating health as an impossibility: Sex work, HIV/AIDS, and the dance of hope and hopelessness. Southern Communication Journal. 2010 Aug 31;75(4):413-32.	46 Female Commercial Sex Workers	Social and Economic Stressors as risk factors for sex work	Determinants of CSA	Individual Factor
5	Karandikar S, Gezinski LB. Intimate partner violence and HIV risks among female sex workers of Mumbai, India. Journal of Ethnic And Cultural Diversity in Social Work. 2013 Apr 1;22(2):112-28.	10 Commercial Sex Workers	Lacking autonomy and power	Health outcomes of CSA	Interpersonal and Behavioral Outcomes
			Poor social and mental health outcomes	Health outcomes of CSA	Social and Mental Health
6	Magar V. Rescue and rehabilitation: a critical analysis of sex workers’ antitrafficking response in India. Signs: Journal of Women in Culture and Society. 2012 Mar 1;37(3):619-44.	41 Trafficked Girls for Sex Work (Rescued)	CSA risk factor for sex work	Determinants of CSA	Individual Factor
7	Mimiaga MJ, Closson EF, Thomas B, Mayer KH, Betancourt T, Menon S, Safren SA. Garnering an in-depth understanding of men who have sex with men in Chennai, India: a qualitative analysis of sexual minority status and psychological distress. Archives of sexual behavior. 2015 Oct 1;44(7):2077-86.	55 Men who have Sex with Men	Non conforming gender identity increases risk of CSA	Determinants of CSA	Individual Factor
			Perpetrators of CSA known to Kothis	Perpetrator of CSA	Individual Factor
			Poor mental health outcomes for victims	Health outcomes of CSA	Mental Health
8	Gupta J, Raj A, Decker MR, Reed E, Silverman JG. HIV vulnerabilities of sex-trafficked Indian women and girls. International Journal of Gynecology & Obstetrics. 2009 Oct 31;107(1):30-4.	61 Trafficked Girls for Sex Work (survivors)	Poor Physical and mental health outcomes for victims	Health outcomes of CSA	Physical and Mental Health
			Repeated abuse	Perpetrator of CSA	Individual Factor
			Lacking autonomy and power	Health outcomes of CSA	Individual Factor
9	Sahoo KC, Hulland KR, Caruso BA, Swain R, Freeman MC, Panigrahi P, Dreibelbis R. Sanitation-related psychosocial stress: a grounded theory study of women across the life-course in Odisha, India. Social Science & Medicine. 2015 Aug 31;139:80-9.	56 females	Poor sanitation leading to increased risk of CSA	Determinants of CSA	Societal and Community factors
			Soceital Norms in patriarchal soceity	Determinants of CSA	Societal and Community factors
10	Chakrapani V, Newman PA, Shunmugam M. Secondary HIV prevention among Kothi‐identified MSM in Chennai, India. Culture, health & sexuality. 2008 May 1;10(4):313-27.	10 Male commercial sex workers (MSMs)	Non conforming gender identity increases risk of CSA	Determinants of CSA	Individual Factor
11	Sinha S. Reasons for women’s entry into sex work: A case study of Kolkata, India. Sexuality & Culture. 2015 Mar 1;19(1):216-35.	49 Female Commercial Sex Workers	CSA as a risk factor for sex work	Determinants of CSA	Individual Factor
			Poor mental health outcomes for victims	Health outcomes of CSA	Mental Health
12	Devine, Alexandra, et al. "Pathways to sex-work in Nagaland, India: implications for HIV prevention and community mobilisation" AIDS care 22.2 (2010): 228-237.	220 Female Commercial Sex Workers	CSA as a risk factor for sex work	Determinants of CSA	Individual Factor
			Social and Economic Stressors as risk factors for sex work	Determinants of CSA	Individual Factor
			Poor Physical outcomes for victims	Health outcomes of CSA	Physical Health
			Lacking autonomy and power	Health outcomes of CSA	Interpersonal and Behavioral Outcomes
			Perpetrator known to the victim	Perpetrator of CSA	Individual Factor
13	Sahay S. Compelled subjugation and forced silence: sexually abused girls and their family members: a case study of western Madhya Pradesh (India). International journal of adolescence and youth. 2010 Jan 1;15(4):343-64.	350 women (tribal and non tribal)	Perpetrator known to the victim	Perpetrator of CSA	Individual Factor
			Poor mental health outcomes for victims	Health outcomes of CSA	Mental Health
			Poor family support (patriarchal soceities)	Determinants of CSA	Societal and Community factors
			Poor Coping strategies (Poor mental health)	Health outcomes of CSA	Mental Health
			Family and soceital norms in patriarchal soceity	Determinants of CSA	Societal and Community factors
14	Sahay S. Making of victim a patient: Sexually abused children and the consequences of unprofessional help. Psychological Studies. 2013 Jun 1;58(2):153-63.	130 (110 girls and 20 boys)	Family norms in patriarchal soceity	Determinants of CSA	Societal and Community factors
			Poor Coping strategies (Poor mental health)	Health outcomes of CSA	Mental Health
15	Deb S. Mental disposition of commercial sex workers (CSWs) with HIV/AIDS. Journal of the Indian Academy of Applied Psychology. 2008;34:90-100.	26 Female Commercial Sex Workers	Poor Physical and mental health outcomes for victims	Health outcomes of CSA	Individual Factor
			Social and economic stressors as risk factors for sex work	Determinants of CSA	Individual Factor
16	Tomori et al.	11,788 Men who have sex with Men	Non conforming gender identity increases risk of CSA	Determinants of CSA	Individual Factor
			Soceital Norms in patriarchal soceity	Determinants of CSA	Societal and Community factors
			Perpetrator known to the victim	Perpetrator of CSA	Individual Factor
			Traumatic sexual experiences as a child	Perpetrator of CSA	Individual Factor
			Poor Physical and mental health outcomes for victims	Health outcomes of CSA	Physical and Mental Health
			CSA as a risk factor for sex work	Determinants of CSA	Individual Factor
	Color Coding	Study Population
1		Female Sex Workers
2		Men who have sex with men
3		Sex trafficked girls/minors
4		Others(sexually abuse girls, children in conflict with law)
5		Young men who are sexual offenders
