# Supplementary material for: Child sexual abuse in India: A systematic review
Source: PLoS One. 2018 Oct 9;13(10):e0205086. doi: 10.1371/journal.pone.0205086 (PMC6177170; doi:10.1371/journal.pone.0205086)
Supplement: S2 File — (XLSX) [file pone.0205086.s003.xlsx]

## Sheet: 21 New List
Sl No	File No.	Author	Year	Title	Journal	Issue	Vol	Page	Full-text Status
1	389	Ranganathan Namita; Bohet, Ajit Kumar; Wadhwa, Toolika	2008	Beyond the prison walls: Reforming through silence	Psychological Studies	53	1	54-63	No	No
2	523	Chowdhury Arabinda N.; Brahma, Arabinda; Banerjee, Sohini; Biswas, Mrinal K.	2006	Community Mental Health Service by IRMC Model Involving Multi-Purpose Health Workers in Sundarban, India	International Medical Journal	13	3	185-190	No	No
3	587	Shabnam ; Tung, N.	2013	Coping strategies and successful intelligence	Indian Journal of Community Psychology	9	2	362-376	No	No
4	589	Deb Sibnath; ; ; ; Adak, Manjusha	2006	Corporal Punishment of Children: Attitude, Practice and Perception of Parents	Social Science International	22	2	41334		No
5	902	Loughnan Steve; Fernandez-Campos, Silvia; Vaes, Jeroen; Anjum, Gulnaz; Aziz, Mudassar; Harada, Chika; Holland, Elise; Singh, Indramani; Puvia, Elisa; Tsuchiya, Koji	2015	Exploring the role of culture in sexual objectification: A seven nations study	Revue Internationale de Psychologie Sociale	28	1	125-152	cairn.info	No
6	944	Sharma Shridhar; Sharma, Gautam; Barkataki, Bristi	2015	Family and social factors as predictors of drug misuse and delinquent behavior in juveniles	International Medical Journal	22	4	237-240	Ebscohost	No
7	991	Bhatnagar Pallavi	2006	From 'I must not exist', to 'I can exist' with permission therapy	Indian Journal of Community Psychology	2	2	106-113	No	No
8	1007	Janardha N.; Raghavendra, C.	2013	Gender and mental health problems: Stories from the communities	Indian Journal of Community Psychology	9	1	46-61	No	No
9	1432	Cassell Wilfred A.; Dwivedi, Padma; Dubey, B.	2009	Living images and psychotherapy: A case study	Journal of Projective Psychology & Mental Health	16	1	60-61	No	No
10	1618	Purohit Surabhi; Praveen, Neelam; Aggarwal, Sunita	2009	Parental androgyny: Relation with self concept, co-operative & competitive disposition of adolescent daughters	Journal of Psychosocial Research	4	1	217-223	No	No
11	1672	Raj S.	2013	Personality and copying in overcoming PTSD: A longitudinal study among tsunami survivors	Journal of Psychosocial Research	8	1	85-101	Proquest	No
12	1816	Bhattacharya Swaha; Dasgupta, S.	2006	Problems of working women in terms of organisational role stress and sexual harassment vis-a-vis their coping strategies	Social Science International	22	1	45170	No	No
13	1854	Ram D.; Vathsala, J.; Bhanukumar, M.	2015	Psychosocial and human rights issues in females with a severe mental illness in remission	Minerva Psichiatrica	56	2	71-78	No	No
14	1880	Archana ; Misra, Nishi	2008	Rape: A psychological analysis	Journal of Psychosocial Research	3	2	215-224	No	No
15	1910	Sandhu Damanjit; Kaur, Shubhdip	2016	Reducing the problem behaviour of adolescents abused during childhood through technical eclecticism	Journal of the Indian Academy of Applied Psychology	42	1	92-104	No	No
16	1917	Dasgupta Manisha; Sanyal, Nilanjana	2007	Relationship between controllability awareness and cognitive emotion regulation in selected clinical samples: A psychosocial perspective	Journal of Projective Psychology & Mental Health	14	1	64-75	2017-03-02	Yes
16	2012	Banerjee Mallika; Ray, Pragna; Panda, Amrita	2013	Role of sex education on odd sexual and problem behaviour: A study on adolescents with autism	Indian Journal of Community Psychology	9	1	43831	No	No
17	2148	Chatterjee Pooja; Chakraborty, Tanusree; Srivastava, Neerajakshi; Deb, Sibnath	2006	Short and long-term problems faced by the trafficked children: A qualitative study	Social Science International	22	1	167-182	No	No
18	2203	Sarkar Narendra Nath	2008	Socio-economic and gender disadvantage affecting physical, mental and reproductive health of women in India	International Medical Journal	15	4	261-264	APAPsycnet	No
19	2255	Sarraf Seema Rani; Singh, Poonam; Dubey, S.	2009	Study of separation-individuation in juvenile delinquent children	Indian Journal of Community Psychology	5	2	198-205	No	No
20	2300	Sahoo Radh Rani; Singh, B.	2006	Televised violence and sex: A comparative study of the effect of TV programmes on aggression	Indian Journal of Community Psychology	2	2	26-37	APAPsycnet	No
21	2478	Bogren Alexandra; Kristjanson, Arlinda; Wilsnack, Sharon	2007	The relationship between sexuality-related alcohol expectancies and drinking across cultures	African Journal of Drug and Alcohol Studies	6	1	42370	No	No
